# Supplementary material for: Enhancing Transplanting Success in Restoration of Degraded Areas Using Peat-Free Substrates
Source: Plants (Basel). 2025 May 13;14(10):1450. doi: 10.3390/plants14101450 (PMC12114766; doi:10.3390/plants14101450)
Supplement: Supplementary file 1 [file plants-14-01450-s001.zip]

Archive with 1 entries (1 files):
- plants-3603059-supplementary.pdf
